# Supplementary material for: Low-Dose-Rate Radiation-Induced Secretion of TGF-β3 Together with an Activator in Small Extracellular Vesicles Modifies Low-Dose Hyper-Radiosensitivity through ALK1 Binding
Source: Int J Mol Sci. 2022 Jul 24;23(15):8147. doi: 10.3390/ijms23158147 (PMC9332371; doi:10.3390/ijms23158147)
Supplement: Supplementary file 1 [file ijms-23-08147-s001.zip]

Archive with 3 entries (3 files):
- SUPP~QWS.pdf
- Table_S1_Low dose rate radiation induced secretion of TGF-a┬3.xlsx
- Table_S2_Low dose rate radiation induced secretion of TGF-a┬3.xlsx
