# Supplementary material for: Low-Dose-Rate Radiation-Induced Secretion of TGF-β3 Together with an Activator in Small Extracellular Vesicles Modifies Low-Dose Hyper-Radiosensitivity through ALK1 Binding
Source: Int J Mol Sci. 2022 Jul 24;23(15):8147. doi: 10.3390/ijms23158147 (PMC9332371; doi:10.3390/ijms23158147)
Supplement: Supplementary file 1 [file ijms-23-08147-s001.zip › Table_S1_Low dose rate radiation induced secretion of TGF-a┬3.xlsx]

## Sheet: Table S1
#node1	node2	node1_string_id	node2_string_id	neighborhood_on_chromosome	gene_fusion	phylogenetic_cooccurrence	homology	coexpression	experimentally_determined_interaction	database_annotated	automated_textmining	combined_score
IL13	TIMP1	9606.ENSP00000304915	9606.ENSP00000218388	0	0	0	0	0	0	0	0.562	0.562
IL13	TGFB1	9606.ENSP00000304915	9606.ENSP00000221930	0	0	0	0	0	0	0	0.606	0.606
IL13	TGFB3	9606.ENSP00000304915	9606.ENSP00000238682	0	0	0	0	0	0	0	0.422	0.422
IL13	TGFB2	9606.ENSP00000304915	9606.ENSP00000355896	0	0	0	0	0	0	0	0.501	0.501
NOS3	TIMP1	9606.ENSP00000297494	9606.ENSP00000218388	0	0	0	0	0	0	0	0.469	0.469
NOS3	TGFB1	9606.ENSP00000297494	9606.ENSP00000221930	0	0	0	0	0	0	0	0.481	0.481
NOS3	TGFBR1	9606.ENSP00000297494	9606.ENSP00000364133	0	0	0	0	0.061	0.077	0	0.673	0.692
TGFB1	TIMP1	9606.ENSP00000221930	9606.ENSP00000218388	0	0	0	0	0.099	0.069	0.500	0.734	0.873
TGFB1	NOS3	9606.ENSP00000221930	9606.ENSP00000297494	0	0	0	0	0	0	0	0.481	0.481
TGFB1	IL13	9606.ENSP00000221930	9606.ENSP00000304915	0	0	0	0	0	0	0	0.606	0.606
TGFB1	TGFB3	9606.ENSP00000221930	9606.ENSP00000238682	0	0	0	0.910	0	0	0.900	0.786	0.906
TGFB1	TGFB2	9606.ENSP00000221930	9606.ENSP00000355896	0	0	0	0.902	0	0.270	0.900	0.804	0.929
TGFB1	TGFBR1	9606.ENSP00000221930	9606.ENSP00000364133	0	0	0	0	0	0.976	0.900	0.955	0.999
TGFB2	TIMP1	9606.ENSP00000355896	9606.ENSP00000218388	0	0	0	0	0	0.069	0	0.561	0.573
TGFB2	TGFB1	9606.ENSP00000355896	9606.ENSP00000221930	0	0	0	0.902	0	0.270	0.900	0.804	0.929
TGFB2	TGFB3	9606.ENSP00000355896	9606.ENSP00000238682	0	0	0	0.951	0.096	0.213	0.900	0.957	0.926
TGFB2	IL13	9606.ENSP00000355896	9606.ENSP00000304915	0	0	0	0	0	0	0	0.501	0.501
TGFB2	TGFBR1	9606.ENSP00000355896	9606.ENSP00000364133	0	0	0	0	0.057	0.524	0.900	0.935	0.996
TGFB3	TIMP1	9606.ENSP00000238682	9606.ENSP00000218388	0	0	0	0	0.062	0.069	0	0.518	0.542
TGFB3	TGFB1	9606.ENSP00000238682	9606.ENSP00000221930	0	0	0	0.910	0	0	0.900	0.786	0.906
TGFB3	IL13	9606.ENSP00000238682	9606.ENSP00000304915	0	0	0	0	0	0	0	0.422	0.422
TGFB3	TGFB2	9606.ENSP00000238682	9606.ENSP00000355896	0	0	0	0.951	0.096	0.213	0.900	0.957	0.926
TGFB3	TGFBR1	9606.ENSP00000238682	9606.ENSP00000364133	0	0	0	0	0	0.944	0.900	0.985	0.999
TGFBR1	TIMP1	9606.ENSP00000364133	9606.ENSP00000218388	0	0	0	0	0	0.058	0	0.455	0.464
TGFBR1	TGFB1	9606.ENSP00000364133	9606.ENSP00000221930	0	0	0	0	0	0.976	0.900	0.955	0.999
TGFBR1	TGFB3	9606.ENSP00000364133	9606.ENSP00000238682	0	0	0	0	0	0.944	0.900	0.985	0.999
TGFBR1	NOS3	9606.ENSP00000364133	9606.ENSP00000297494	0	0	0	0	0.061	0.077	0	0.673	0.692
TGFBR1	TGFB2	9606.ENSP00000364133	9606.ENSP00000355896	0	0	0	0	0.057	0.524	0.900	0.935	0.996
TIMP1	TGFBR1	9606.ENSP00000218388	9606.ENSP00000364133	0	0	0	0	0	0.058	0	0.455	0.464
TIMP1	NOS3	9606.ENSP00000218388	9606.ENSP00000297494	0	0	0	0	0	0	0	0.469	0.469
TIMP1	TGFB3	9606.ENSP00000218388	9606.ENSP00000238682	0	0	0	0	0.062	0.069	0	0.518	0.542
TIMP1	IL13	9606.ENSP00000218388	9606.ENSP00000304915	0	0	0	0	0	0	0	0.562	0.562
TIMP1	TGFB2	9606.ENSP00000218388	9606.ENSP00000355896	0	0	0	0	0	0.069	0	0.561	0.573
TIMP1	TGFB1	9606.ENSP00000218388	9606.ENSP00000221930	0	0	0	0	0.099	0.069	0.500	0.734	0.873
