# Supplementary material for: Low-Dose-Rate Radiation-Induced Secretion of TGF-β3 Together with an Activator in Small Extracellular Vesicles Modifies Low-Dose Hyper-Radiosensitivity through ALK1 Binding
Source: Int J Mol Sci. 2022 Jul 24;23(15):8147. doi: 10.3390/ijms23158147 (PMC9332371; doi:10.3390/ijms23158147)
Supplement: Supplementary file 1 [file ijms-23-08147-s001.zip › Table_S2_Low dose rate radiation induced secretion of TGF-a┬3.xlsx]

## Sheet: Ark1
Title
Parameters use in protein quantification in PEAKS® Xpro [1]
Experiment	Quality	Avg. Area	Charge	Peptide ID count	Samples per group	Significance	Fold change	Used peptides
Exosomes 2017	≥7	≥5E6	[1,10]	1	0	≥20	≥1	1
Exosomes 2020	≥2	≥3E5	[1,10]	1	0	≥20	≥1	1
Exosomes 2021	≥5	≥2E3	[1,10]	1	0	≥20	≥1	1
[1] Ma, B.; Zhang, K.; Hendrie, C.; Liang, C.; Li, M.; Doherty-Kirby, A.; Lajoie, G. PEAKS: Powerful Software for Peptide De Novo Sequencing by MS/MS. Rapid Commun. Mass Spectrom., 2003, 17(20):2337-2342. https://doi.org/10.1002/RCM.1196
